# Supplementary material for: Phytocannabinoid Compositions from Cannabis Act Synergistically with PARP1 Inhibitor against Ovarian Cancer Cells In Vitro and Affect the Wnt Signaling Pathway
Source: Molecules. 2022 Nov 3;27(21):7523. doi: 10.3390/molecules27217523 (PMC9653955; doi:10.3390/molecules27217523)
Supplement: Supplementary file 1 [file molecules-27-07523-s001.zip]

Archive with 1 entries (1 files):
- molecules-1995318-supplementary.pdf
